# Supplementary material for: Discovery of Curcuminoids as Pancreatic Lipase Inhibitors from Medicine-and-Food Homology Plants
Source: Nutrients. 2024 Aug 5;16(15):2566. doi: 10.3390/nu16152566 (PMC11314295; doi:10.3390/nu16152566)
Supplement: Supplementary file 1 [file nutrients-16-02566-s001.zip]

Archive with 1 entries (1 files):
- nutrients-3087286-supplementary.pdf
